# Supplementary material for: ﻿Three new species of Psilogamasus Athias-Henriot, 1969 (Acari, Parasitiformes, Parasitidae) from Southwest China
Source: Zookeys. 2025 Nov 12;1259:405–21. doi: 10.3897/zookeys.1259.171008 (PMC12631133; doi:10.3897/zookeys.1259.171008)
Supplement: XML Treatment for Psilogamasus [file zookeys.1259.171008-treatment1.xml]

<!DOCTYPE tp:taxon-treatment
  PUBLIC "-//TaxonX//DTD Taxonomic Treatment Publishing DTD v0 20100105//EN" "tax-treatment-NSO.dtd">
<tp:taxon-treatment xmlns:tp="http://www.plazi.org/taxpub"><tp:treatment-meta><kwd-group><label>Taxon classification</label><kwd>
                <named-content content-type="kingdom">Animalia</named-content>
              </kwd><kwd>
                <named-content content-type="order">Mesostigmata</named-content>
              </kwd><kwd>
                <named-content content-type="family">Parasitidae</named-content>
              </kwd></kwd-group><mixed-citation publication-type="journal"><person-group><name><surname>Yao</surname><given-names>Mao-Yuan</given-names></name><name><surname>Chen</surname><given-names>Jian-Xin</given-names></name><name><surname>Wu</surname><given-names>You-Fang</given-names></name><name><surname>Ren</surname><given-names>Rong</given-names></name><name><surname>Yi</surname><given-names>Tian-Ci</given-names></name><name><surname>Jin</surname><given-names>Dao-Chao</given-names></name></person-group><article-title>﻿Three new species of <italic><tp:taxon-name><tp:taxon-name-part taxon-name-part-type="genus" reg="Psilogamasus">Psilogamasus</tp:taxon-name-part></tp:taxon-name></italic> Athias-Henriot, 1969 (<tp:taxon-name><tp:taxon-name-part taxon-name-part-type="subclass">Acari</tp:taxon-name-part></tp:taxon-name>, <tp:taxon-name><tp:taxon-name-part taxon-name-part-type="superorder">Parasitiformes</tp:taxon-name-part></tp:taxon-name>, <tp:taxon-name><tp:taxon-name-part taxon-name-part-type="family">Parasitidae</tp:taxon-name-part></tp:taxon-name>) from Southwest China</article-title><source>Zookeys</source><day>12</day><month>11</month><year>2025</year><volume>1259</volume><fpage>405</fpage><lpage>421</lpage><pub-id pub-id-type="doi">10.3897/zookeys.1259.171008</pub-id></mixed-citation></tp:treatment-meta><tp:nomenclature><label>﻿Genus</label><tp:taxon-name><object-id xmlns:xlink="http://www.w3.org/1999/xlink" content-type="arpha" xlink:type="simple">102ED992-F096-548D-AA90-0ECDE4B2A83B</object-id>
              <tp:taxon-name-part taxon-name-part-type="genus" reg="Psilogamasus">Psilogamasus</tp:taxon-name-part>
            </tp:taxon-name><tp:taxon-authority>Athias-Henriot, 1969</tp:taxon-authority></tp:nomenclature><tp:treatment-sec sec-type="type species" id="SECID0EUOAC"><title>Type species.</title><p><italic><tp:taxon-name><tp:taxon-name-part taxon-name-part-type="genus" reg="Psilogamasus">Psilogamasus</tp:taxon-name-part> <tp:taxon-name-part taxon-name-part-type="species" reg="hurlbutti">hurlbutti</tp:taxon-name-part></tp:taxon-name></italic> Athias-Henriot, 1969</p></tp:treatment-sec><tp:treatment-sec sec-type="diagnosis" id="SECID0EFPAC"><title>Diagnosis.</title><p>Both sexes. Dorsal idiosoma with less than 30 pairs of setae; setae <italic>z5</italic> of dorsal hexagon similar to <italic>j5</italic> and <italic>j6</italic> in form (smooth), while different in length (<italic>z5</italic> longer); tritosternum biramous; opisthogastric shield bearing five to six pairs of setae; setae <italic>ZVI</italic> and gland pores <italic>gv2</italic> absent (present in <italic><tp:taxon-name><tp:taxon-name-part taxon-name-part-type="genus" reg="Psilogamasus">P.</tp:taxon-name-part> <tp:taxon-name-part taxon-name-part-type="species" reg="decemtrichus">decemtrichus</tp:taxon-name-part></tp:taxon-name></italic> sp. nov.); seta <italic>al</italic> of palp femur comblike, <italic>all</italic> and <italic>al2</italic> of palp genu entire and spatulate distally; corniculi small; epistome trispinate.</p><p>Female with separated podonotal shield with 16–18 pairs of setae, and opisthonotal shield with five to six pairs of setae (ten pairs in <italic><tp:taxon-name><tp:taxon-name-part taxon-name-part-type="genus" reg="Psilogamasus">P.</tp:taxon-name-part> <tp:taxon-name-part taxon-name-part-type="species" reg="decemtrichus">decemtrichus</tp:taxon-name-part></tp:taxon-name></italic> sp. nov.); genital shield triangular or subtriangular; peritrematal shield anteriorly fused to podonotal shield and posteriorly free; movable digit of chelicerae with three or four teeth; setae <italic>avl</italic> and <italic>av2</italic> on femur II, <italic>avl</italic> on genu II and tibia II acicular.</p><p>Male with holodorsal shield and transverse suture in central region; movable digit of chelicera with five or six teeth; setae <italic>avl</italic> and <italic>av2</italic> on femur II modified into spurs fused at base; seta <italic>avl</italic> on genu II and tibia II each modified into spur.</p></tp:treatment-sec></tp:taxon-treatment>
