# Supplementary material for: ﻿Three new species of Psilogamasus Athias-Henriot, 1969 (Acari, Parasitiformes, Parasitidae) from Southwest China
Source: Zookeys. 2025 Nov 12;1259:405–21. doi: 10.3897/zookeys.1259.171008 (PMC12631133; doi:10.3897/zookeys.1259.171008)
Supplement: XML Treatment for Psilogamasus brachysaccatus [file zookeys.1259.171008-treatment2.xml]

<!DOCTYPE tp:taxon-treatment
  PUBLIC "-//TaxonX//DTD Taxonomic Treatment Publishing DTD v0 20100105//EN" "tax-treatment-NSO.dtd">
<tp:taxon-treatment xmlns:tp="http://www.plazi.org/taxpub"><tp:treatment-meta><kwd-group><label>Taxon classification</label><kwd>
                <named-content content-type="kingdom">Animalia</named-content>
              </kwd><kwd>
                <named-content content-type="order">Mesostigmata</named-content>
              </kwd><kwd>
                <named-content content-type="family">Parasitidae</named-content>
              </kwd></kwd-group><mixed-citation publication-type="journal"><person-group><name><surname>Yao</surname><given-names>Mao-Yuan</given-names></name><name><surname>Chen</surname><given-names>Jian-Xin</given-names></name><name><surname>Wu</surname><given-names>You-Fang</given-names></name><name><surname>Ren</surname><given-names>Rong</given-names></name><name><surname>Yi</surname><given-names>Tian-Ci</given-names></name><name><surname>Jin</surname><given-names>Dao-Chao</given-names></name></person-group><article-title>﻿Three new species of <italic><tp:taxon-name><tp:taxon-name-part taxon-name-part-type="genus" reg="Psilogamasus">Psilogamasus</tp:taxon-name-part></tp:taxon-name></italic> Athias-Henriot, 1969 (<tp:taxon-name><tp:taxon-name-part taxon-name-part-type="subclass">Acari</tp:taxon-name-part></tp:taxon-name>, <tp:taxon-name><tp:taxon-name-part taxon-name-part-type="superorder">Parasitiformes</tp:taxon-name-part></tp:taxon-name>, <tp:taxon-name><tp:taxon-name-part taxon-name-part-type="family">Parasitidae</tp:taxon-name-part></tp:taxon-name>) from Southwest China</article-title><source>Zookeys</source><day>12</day><month>11</month><year>2025</year><volume>1259</volume><fpage>405</fpage><lpage>421</lpage><pub-id pub-id-type="doi">10.3897/zookeys.1259.171008</pub-id></mixed-citation></tp:treatment-meta><tp:nomenclature><label>﻿</label><tp:taxon-name><object-id xmlns:xlink="http://www.w3.org/1999/xlink" content-type="arpha" xlink:type="simple">049A404C-F402-591C-BC0B-DFBACCB15EAC</object-id>
              <tp:taxon-name-part taxon-name-part-type="genus" reg="Psilogamasus">Psilogamasus</tp:taxon-name-part>
              <tp:taxon-name-part taxon-name-part-type="species" reg="brachysaccatus">brachysaccatus</tp:taxon-name-part>
              <object-id xmlns:xlink="http://www.w3.org/1999/xlink" content-type="zoobank" xlink:type="simple">https://zoobank.org/59A8B989-D6F9-491A-8FAB-4EEA5E6D0C7B</object-id>
            </tp:taxon-name><tp:taxon-authority>Yao &amp; Jin</tp:taxon-authority><tp:taxon-status xmlns:xlink="http://www.w3.org/1999/xlink" xlink:type="simple">sp. nov.</tp:taxon-status><xref ref-type="fig" rid="F1">Figs 1</xref><xref ref-type="fig" rid="F2">, 2</xref><xref ref-type="fig" rid="F3">, 3</xref><xref ref-type="fig" rid="F4">, 4</xref><xref ref-type="fig" rid="F5">, 5</xref></tp:nomenclature><tp:treatment-sec sec-type="diagnosis" id="SECID0ECDAE"><title>Diagnosis.</title><p><bold>Female.</bold> Podonotal and opisthonotal shields with 18 and five pairs of setae, respectively; setae <italic>j1</italic> slightly pilose, <italic>r3</italic> simple; endogynium comprised of a short semi-circular sac with three to five small teeth on each side of the leading edge; opisthogastric shield bearing six pairs of setae; setae <italic>ZV1</italic> and gland pores <italic>gv2</italic> absent; Peritrematal groove extending anteriorly to beyond coxa II; movable digit of chelicera with four teeth.</p><p><bold>Male.</bold> Seta <italic>j1</italic> slightly pilose; opisthogastric region with seven pairs of setae; central prong of gnathotectum serrated apically and lateral prongs acuminate distally; movable digit of chelicera with four teeth; dorsal seta on fixed digit of chelicera smooth; femur II with a main spur (proximal) and an axillary process (distal), genu II and tibia II each with a small spur (Fig. <xref ref-type="fig" rid="F5">5E</xref>). Other characteristics as in female.</p></tp:treatment-sec><tp:treatment-sec sec-type="description" id="SECID0E3DAE"><title>Description.</title><p><bold>Female</bold> (<italic>N</italic> = 4). Idiosoma weakly sclerotized, length 672–710, width 481–498.</p><p><bold><italic>Dorsum</italic></bold> (Fig. <xref ref-type="fig" rid="F1">1A</xref>). Podonotal and opisthonotal shields separated and with rough reticulation. Podonotal region with 19 pairs of setae, of which 18 pairs on podonotal shield and a pair (seta <italic>r6</italic>) off shield. Opisthonotal region bearing seven pairs of setae, of which <italic>J1</italic>–<italic>J3</italic> and <italic>Z1</italic>, <italic>Z2</italic> on opisthonotal shield, <italic>J4</italic> and <italic>J5</italic> off shield. Seta <italic>j1</italic> stout and slightly pilose, other dorsal setae smooth. Seta <italic>r3</italic> longer than others, setae <italic>j2</italic>, <italic>j3</italic>, <italic>z1</italic>, <italic>z2</italic>, <italic>s3</italic>, <italic>s6</italic>, <italic>r2, r4</italic>, <italic>r6</italic> and <italic>J4</italic> tiny and short. Lengths of dorsal setae: <italic>j1</italic> 74–78, <italic>j2</italic> 15–17, <italic>j3</italic> 32–35, <italic>j4</italic> 66–70, <italic>j5</italic> 58–62, <italic>j6</italic> 58–61, <italic>z1</italic> 26–28, <italic>z2</italic> 16–18, <italic>z4</italic> 47–50, <italic>z5</italic> 90–95, <italic>z6</italic> 57–62, <italic>s3</italic> 31–34, <italic>s4</italic> 58–61, <italic>s5</italic> 60–62, <italic>s6</italic> 15–17, <italic>r2</italic> 15–17, <italic>r3</italic> 159–165, <italic>r4</italic> 15–17, <italic>r6</italic> 15–17, <italic>J1</italic> 79–82, <italic>J2</italic> 78–82, <italic>J3</italic> 80–84, <italic>J4</italic> 16–17, <italic>J5</italic> 92–95, <italic>Z1</italic> 57–61, <italic>Z2</italic> 65–69.</p><fig id="F1" position="float" orientation="portrait"><object-id xmlns:xlink="http://www.w3.org/1999/xlink" content-type="doi" xlink:type="simple">10.3897/zookeys.1259.171008.figure1</object-id><object-id xmlns:xlink="http://www.w3.org/1999/xlink" content-type="zenodo_dep_id" xlink:type="simple">17607251</object-id><object-id xmlns:xlink="http://www.w3.org/1999/xlink" content-type="arpha" xlink:type="simple">03B3B890-27C3-5151-A244-52D9A98C41D1</object-id><label>Figure 1.</label><caption><p><italic><tp:taxon-name><tp:taxon-name-part taxon-name-part-type="genus" reg="Psilogamasus">Psilogamasus</tp:taxon-name-part> <tp:taxon-name-part taxon-name-part-type="species" reg="brachysaccatus">brachysaccatus</tp:taxon-name-part></tp:taxon-name></italic> Yao &amp; Jin, sp. nov., female. A. Dorsum; B. Venter.</p></caption><graphic xmlns:xlink="http://www.w3.org/1999/xlink" xlink:href="zookeys-1259-405_article-171008__-g001.jpg" position="float" orientation="portrait" xlink:type="simple" id="oo_1463237.jpg"><uri content-type="original_file" xlink:type="simple">https://binary.pensoft.net/fig/1463237</uri></graphic></fig><p><bold><italic>Venter</italic></bold> (Figs <xref ref-type="fig" rid="F1">1B</xref>, <xref ref-type="fig" rid="F2">2A</xref>). Tritosternum with two pilose laciniae (111–120) and a smooth base (42–45). Presternal platelets absent. Sternal shield reticulated, bearing three pairs of setae (<italic>st1</italic>–<italic>st3</italic>), <italic>st1</italic> (48–52) longer than <italic>st2</italic> (38–41) and <italic>st3</italic> (42–43). Metasternal shields separated from sternal shield by medially arched groove, bearing setae <italic>st4</italic> (39–42). Epigynial shield bearing setae <italic>st5</italic> (40–42). Anterior margin of epigynial shield with glassy angulation apex. Endogynium comprised of a short semi-circular sac with three to five small teeth on each side of the leading edge, and anterolaterally with two inner spindle-shaped structures underneath metasternal shields (Fig. <xref ref-type="fig" rid="F2">2A</xref>). Setae <italic>ZV1</italic> and gland pores <italic>gv2</italic> absent. Opisthogastric shield reticulate, bearing six pairs of setae (<italic>JV1</italic>–<italic>JV4</italic>, <italic>ZV2</italic> and <italic>ZV3</italic>). Setae <italic>pa</italic> and <italic>po</italic> equal in length (27–30). Peritrematal groove length 219–238, extending to anterior level of coxa II. Peritrematal shield fused with podonotal shield anteriorly and separated at level of seta <italic>j2</italic>. Opisthogastric soft cuticle with three pairs of setae. All ventral setae smooth. Lengths of setae on opisthogastric shield: <italic>JV1</italic> 42–45, <italic>JV2</italic> 46–49, <italic>JV3</italic> 47–49, <italic>JV4</italic> 47–50, <italic>ZV2</italic> 32–34, <italic>ZV3</italic> 42–43.</p><fig id="F2" position="float" orientation="portrait"><object-id xmlns:xlink="http://www.w3.org/1999/xlink" content-type="doi" xlink:type="simple">10.3897/zookeys.1259.171008.figure2</object-id><object-id xmlns:xlink="http://www.w3.org/1999/xlink" content-type="zenodo_dep_id" xlink:type="simple">17607257</object-id><object-id xmlns:xlink="http://www.w3.org/1999/xlink" content-type="arpha" xlink:type="simple">F3D38E7B-34A3-512A-AF49-42DA66588B1C</object-id><label>Figure 2.</label><caption><p><italic><tp:taxon-name><tp:taxon-name-part taxon-name-part-type="genus" reg="Psilogamasus">Psilogamasus</tp:taxon-name-part> <tp:taxon-name-part taxon-name-part-type="species" reg="brachysaccatus">brachysaccatus</tp:taxon-name-part></tp:taxon-name></italic> Yao &amp; Jin, sp. nov., female. A. Endogynium; B. Gnathotectum; C. Chelicera; D. Subcapitulum; E. Trochanter, femur and genu of palp.</p></caption><graphic xmlns:xlink="http://www.w3.org/1999/xlink" xlink:href="zookeys-1259-405_article-171008__-g002.jpg" position="float" orientation="portrait" xlink:type="simple" id="oo_1463238.jpg"><uri content-type="original_file" xlink:type="simple">https://binary.pensoft.net/fig/1463238</uri></graphic></fig><p><bold><italic>Gnathosoma</italic></bold> (Fig. <xref ref-type="fig" rid="F2">2B–E</xref>). Gnathotectum (Fig. <xref ref-type="fig" rid="F2">2B</xref>) with three prongs, serrated apically and emerging from base with one to three small teeth on each side. Movable digit of chelicera with four teeth, fixed digit with six teeth (Fig. <xref ref-type="fig" rid="F2">2C</xref>). Corniculus length 27–34, short and horn-shaped; deutosternal groove with 11 denticulate rows. Setae <italic>h1</italic>–<italic>h3</italic> smooth, <italic>h1</italic> 46–50, <italic>h2</italic> 40–43, <italic>h3</italic> 47–50 in length; <italic>pcx</italic> pilose, 48–52 in length (Fig. <xref ref-type="fig" rid="F2">2D</xref>). Palp length 228–239; trochanter with two pilose setae, <italic>v1</italic> stouter than <italic>v2</italic>; femur with five setae, of which <italic>al</italic> comblike, <italic>d3</italic> pilose; genu with six setae, of which <italic>al1</italic> and <italic>al2</italic> spatulate distally, remaining setae smooth. Trochanter, femur and genu of palp as in Fig. <xref ref-type="fig" rid="F2">2E</xref>.</p><p><bold><italic>Legs</italic></bold> (Fig. <xref ref-type="fig" rid="F3">3</xref>). Lengths of legs I–IV: I 865–910, II 572–634, III 565–642, IV 907–990. Most leg setae smooth and setae on genu IV and tibia IV usually longer than others. Seta <italic>al</italic> on trochanter I stout and pilose. Most setae on tarsi II and tarsi III slightly pinnate. Setae <italic>av1</italic> and <italic>pv1</italic> on tarsi II–IV spur-like. Seta <italic>pd2</italic> (282–301) on tarsus IV longer than all other leg setae.</p><fig id="F3" position="float" orientation="portrait"><object-id xmlns:xlink="http://www.w3.org/1999/xlink" content-type="doi" xlink:type="simple">10.3897/zookeys.1259.171008.figure3</object-id><object-id xmlns:xlink="http://www.w3.org/1999/xlink" content-type="zenodo_dep_id" xlink:type="simple">17607259</object-id><object-id xmlns:xlink="http://www.w3.org/1999/xlink" content-type="arpha" xlink:type="simple">BC3B7A2B-5FD3-5222-8A12-845B90ADB7BD</object-id><label>Figure 3.</label><caption><p><italic><tp:taxon-name><tp:taxon-name-part taxon-name-part-type="genus" reg="Psilogamasus">Psilogamasus</tp:taxon-name-part> <tp:taxon-name-part taxon-name-part-type="species" reg="brachysaccatus">brachysaccatus</tp:taxon-name-part></tp:taxon-name></italic> Yao &amp; Jin, sp. nov., female. A. Coxa–tibia of leg I; B. Leg II; C. Leg III; D. Leg IV.</p></caption><graphic xmlns:xlink="http://www.w3.org/1999/xlink" xlink:href="zookeys-1259-405_article-171008__-g003.jpg" position="float" orientation="portrait" xlink:type="simple" id="oo_1463239.jpg"><uri content-type="original_file" xlink:type="simple">https://binary.pensoft.net/fig/1463239</uri></graphic></fig><p><bold>Male</bold> (<italic>N</italic> = 3; Figs <xref ref-type="fig" rid="F4">4</xref>, <xref ref-type="fig" rid="F5">5</xref>) Idiosoma length 476–495, width 306–317.</p><fig id="F4" position="float" orientation="portrait"><object-id xmlns:xlink="http://www.w3.org/1999/xlink" content-type="doi" xlink:type="simple">10.3897/zookeys.1259.171008.figure4</object-id><object-id xmlns:xlink="http://www.w3.org/1999/xlink" content-type="zenodo_dep_id" xlink:type="simple">17607262</object-id><object-id xmlns:xlink="http://www.w3.org/1999/xlink" content-type="arpha" xlink:type="simple">CCFC2034-5B81-5A2B-B58A-1544ACBFA13E</object-id><label>Figure 4.</label><caption><p><italic><tp:taxon-name><tp:taxon-name-part taxon-name-part-type="genus" reg="Psilogamasus">Psilogamasus</tp:taxon-name-part> <tp:taxon-name-part taxon-name-part-type="species" reg="brachysaccatus">brachysaccatus</tp:taxon-name-part></tp:taxon-name></italic> Yao &amp; Jin, sp. nov., male. A. Dorsum; B. Venter.</p></caption><graphic xmlns:xlink="http://www.w3.org/1999/xlink" xlink:href="zookeys-1259-405_article-171008__-g004.jpg" position="float" orientation="portrait" xlink:type="simple" id="oo_1463240.jpg"><uri content-type="original_file" xlink:type="simple">https://binary.pensoft.net/fig/1463240</uri></graphic></fig><fig id="F5" position="float" orientation="portrait"><object-id xmlns:xlink="http://www.w3.org/1999/xlink" content-type="doi" xlink:type="simple">10.3897/zookeys.1259.171008.figure5</object-id><object-id xmlns:xlink="http://www.w3.org/1999/xlink" content-type="zenodo_dep_id" xlink:type="simple">17607264</object-id><object-id xmlns:xlink="http://www.w3.org/1999/xlink" content-type="arpha" xlink:type="simple">4452B17F-8FAC-5736-A852-F8A441DFADA7</object-id><label>Figure 5.</label><caption><p><italic><tp:taxon-name><tp:taxon-name-part taxon-name-part-type="genus" reg="Psilogamasus">Psilogamasus</tp:taxon-name-part> <tp:taxon-name-part taxon-name-part-type="species" reg="brachysaccatus">brachysaccatus</tp:taxon-name-part></tp:taxon-name></italic> Yao &amp; Jin, sp. nov., male. A. Gnathotectum; B. Chelicera; C. Trochanter, femur and genu of palp; D. Subcapitulum; E. Femur, genu and tibia of leg II.</p></caption><graphic xmlns:xlink="http://www.w3.org/1999/xlink" xlink:href="zookeys-1259-405_article-171008__-g005.jpg" position="float" orientation="portrait" xlink:type="simple" id="oo_1463241.jpg"><uri content-type="original_file" xlink:type="simple">https://binary.pensoft.net/fig/1463241</uri></graphic></fig><p><bold><italic>Dorsum</italic></bold> (Fig. <xref ref-type="fig" rid="F4">4A</xref>). Reticulate holodorsal shield covering entire dorsum, with a suture closely anterior to setae <italic>J1</italic>, not reaching lateral margin of idiosoma. Podonotal region with 18 pairs of setae. Opisthonotal region bearing eight pairs of setae. All setae inserted on reticulate holodorsal shield. Seta <italic>j1</italic> slightly pilose, other dorsal setae smooth. Setae <italic>j2</italic>, <italic>j3, z1</italic>, <italic>z2</italic>, <italic>s3</italic>, <italic>s6</italic>, <italic>r2</italic>, <italic>r4</italic>, <italic>r6</italic> finer than others. Lengths of dorsal setae: <italic>j1</italic> 47–50, <italic>j2</italic> 17–19, <italic>j3</italic> 27–30, <italic>j4</italic> 40–44, <italic>j5</italic> 35–38, <italic>j6</italic> 35–39, <italic>z1</italic> 19–21, <italic>z2</italic> 16–19, <italic>z4</italic> 29–33, <italic>z5</italic> 50–55, <italic>z6</italic> 36–40, <italic>s3</italic> 24–26, <italic>s4</italic> 31–33, s5 35–39, <italic>s6</italic> 21–23, <italic>r2</italic> 18–20, <italic>r3</italic> 128–132, <italic>r4</italic> 14–15, <italic>r6</italic> 14–15, <italic>J1</italic> 48–53, <italic>J2</italic> 55–58, <italic>J3</italic> 63–67, <italic>J4</italic> 74–76, <italic>Z1</italic> 47–48, <italic>Z2</italic> 51–53, <italic>Z3</italic> 37–40.</p><p><bold><italic>Venter</italic></bold> (Fig. <xref ref-type="fig" rid="F4">4B</xref>). Tritosternum with two pilose laciniae (42–50), and a smooth base (17–20). Presternal shields absent. Genital lamina poorly visible, anteriorly extending to form a hyaline and smooth protrusion. Sternogenital shield bearing five pairs of setae (<italic>st1</italic>–<italic>st5</italic>). Anterior margin of sternogenital shield concave, posterior margin fused to opisthogastric region. Opisthogastric region with seven pairs of smooth setae. Setae <italic>pa</italic> and <italic>po</italic> equal in length (22–25). Peritrematal groove as in female, length 191–224. Lengths of setae on sternogenital region: <italic>st1</italic> 35–37, <italic>st2</italic> 32–34, <italic>st3</italic> 26–28, <italic>st4</italic> 26–28, <italic>st5</italic> 30–32, as well as on opisthogastric one: <italic>JV1</italic> 30–32, <italic>JV2</italic> 36–39, <italic>JV3</italic> 38–40, <italic>JV4</italic> 47–50, <italic>JV5</italic> 48–50, <italic>ZV2</italic> 32–34, <italic>ZV3</italic> 42–43.</p><p><bold><italic>Gnathosoma</italic></bold> (Fig. <xref ref-type="fig" rid="F5">5</xref>). Gnathotectum (Fig. <xref ref-type="fig" rid="F5">5A</xref>) with three prongs, central one serrated apically and lateral ones acuminate distally, emerging from nude base. Movable and fixed digit of chelicera with four teeth, respectively (Fig. <xref ref-type="fig" rid="F5">5B</xref>). Palp 189–205 in length, as in female, trochanter, femur and genu as shown in Fig. <xref ref-type="fig" rid="F5">5C</xref>. Subcapitulum (Fig. <xref ref-type="fig" rid="F5">5D</xref>) with setae <italic>pcx</italic> (30–31) pilose, <italic>h1</italic> (36–38), <italic>h2</italic> (32–35) and <italic>h3</italic> (40–43) smooth; deutosternal groove with ten rows, corniculus (23–25) and internal mala acute as in female.</p><p><bold><italic>Legs</italic></bold>. Lengths of legs I–IV: I 799–812, II 531–544, III 512–539, IV 838–880. Leg II stouter than others. Femur II with a main spur (proximal) and an axillary process (distal), genu II and tibia II each with a small spur (Fig. <xref ref-type="fig" rid="F5">5E</xref>). Other characteristics as in female.</p></tp:treatment-sec><tp:treatment-sec sec-type="Other stages" id="SECID0E5UAE"><title>Other stages.</title><p>Unknown.</p></tp:treatment-sec><tp:treatment-sec sec-type="etymology" id="SECID0EDVAE"><title>Etymology.</title><p>This species is named after its endogynium, which is composed of a short, semi-circular sac structure.</p></tp:treatment-sec><tp:treatment-sec sec-type="material" id="SECID0EIVAE"><title>Material examined.</title><p><bold><italic>Holotype</italic>.</bold> China • 1 ♀ (slide no. XZ2019071901), Xizang Autonomous Region, Linzhi City, Bome County; <named-content xmlns:xlink="http://www.w3.org/1999/xlink" content-type="dwc:verbatimCoordinates" xlink:type="simple"><named-content content-type="geo-json" specific-use="{&#34;type&#34;:&#34;Point&#34;,&#34;coordinates&#34;:[95.493333,29.909167]}" id="NCID0EWVAE" xlink:type="simple">29°54'33"N, 95°29'36"E</named-content></named-content>; 2624 m a.s.l.; 19 Jun. 2019; collected from decomposing leaves by Jian-Xin Chen, <bold><italic>Paratypes</italic>.</bold> China • 3 ♀ and 3 ♂ (XZ2019071902–XZ2019071902), the same data as the holotype.</p><p>The holotype and paratypes are deposited in the 
            	
            	Institute of Entomology, Guizhou University, Guivang, China (<abbrev xmlns:xlink="http://www.w3.org/1999/xlink" content-type="institution" xlink:title="Institute of Entomology, Guizhou University" id="ABBRID0EBWAE" xlink:type="simple">GUGC</abbrev>).</p></tp:treatment-sec><tp:treatment-sec sec-type="remarks" id="SECID0EFWAE"><title>Remarks.</title><p>The female of the newly described species is morphologically similar to <italic><tp:taxon-name><tp:taxon-name-part taxon-name-part-type="genus" reg="Psilogamasus">P.</tp:taxon-name-part> <tp:taxon-name-part taxon-name-part-type="species" reg="bidens">bidens</tp:taxon-name-part></tp:taxon-name></italic> Ren &amp; Yi, sp. nov. in the setal numbers on the podonotal, opisthonotal and opisthogastric shields, and the shape of seta <italic>j1</italic>. However, the female <italic><tp:taxon-name><tp:taxon-name-part taxon-name-part-type="genus" reg="Psilogamasus">P.</tp:taxon-name-part> <tp:taxon-name-part taxon-name-part-type="species" reg="brachysaccatus">brachysaccatus</tp:taxon-name-part></tp:taxon-name></italic> Yao &amp; Jin, sp. nov. is different from <italic><tp:taxon-name><tp:taxon-name-part taxon-name-part-type="genus" reg="Psilogamasus">P.</tp:taxon-name-part> <tp:taxon-name-part taxon-name-part-type="species" reg="bidens">bidens</tp:taxon-name-part></tp:taxon-name></italic> Ren &amp; Yi, sp. nov. as follows: (1) dorsal seta <italic>r3</italic> simple, vs. pilose in the latter; (2) presternal platelets absent, vs. a pair of presternal platelets present in the latter; (3) three prongs of gnathotectum each apically serrated and emerging from base with 1–3 small teeth on each side, vs. bifid and emerging from nude base in the latter; (4) endogynium with a semi-circular sac, vs. tongue-shaped in the latter; and (5) seta <italic>v1</italic> on palp trochanter pilose, vs. simple in the latter.</p></tp:treatment-sec></tp:taxon-treatment>
