# Supplementary material for: ﻿Three new species of Psilogamasus Athias-Henriot, 1969 (Acari, Parasitiformes, Parasitidae) from Southwest China
Source: Zookeys. 2025 Nov 12;1259:405–21. doi: 10.3897/zookeys.1259.171008 (PMC12631133; doi:10.3897/zookeys.1259.171008)
Supplement: XML Treatment for Psilogamasus decemtrichus [file zookeys.1259.171008-treatment3.xml]

<!DOCTYPE tp:taxon-treatment
  PUBLIC "-//TaxonX//DTD Taxonomic Treatment Publishing DTD v0 20100105//EN" "tax-treatment-NSO.dtd">
<tp:taxon-treatment xmlns:tp="http://www.plazi.org/taxpub"><tp:treatment-meta><kwd-group><label>Taxon classification</label><kwd>
                <named-content content-type="kingdom">Animalia</named-content>
              </kwd><kwd>
                <named-content content-type="order">Mesostigmata</named-content>
              </kwd><kwd>
                <named-content content-type="family">Parasitidae</named-content>
              </kwd></kwd-group><mixed-citation publication-type="journal"><person-group><name><surname>Yao</surname><given-names>Mao-Yuan</given-names></name><name><surname>Chen</surname><given-names>Jian-Xin</given-names></name><name><surname>Wu</surname><given-names>You-Fang</given-names></name><name><surname>Ren</surname><given-names>Rong</given-names></name><name><surname>Yi</surname><given-names>Tian-Ci</given-names></name><name><surname>Jin</surname><given-names>Dao-Chao</given-names></name></person-group><article-title>﻿Three new species of <italic><tp:taxon-name><tp:taxon-name-part taxon-name-part-type="genus" reg="Psilogamasus">Psilogamasus</tp:taxon-name-part></tp:taxon-name></italic> Athias-Henriot, 1969 (<tp:taxon-name><tp:taxon-name-part taxon-name-part-type="subclass">Acari</tp:taxon-name-part></tp:taxon-name>, <tp:taxon-name><tp:taxon-name-part taxon-name-part-type="superorder">Parasitiformes</tp:taxon-name-part></tp:taxon-name>, <tp:taxon-name><tp:taxon-name-part taxon-name-part-type="family">Parasitidae</tp:taxon-name-part></tp:taxon-name>) from Southwest China</article-title><source>Zookeys</source><day>12</day><month>11</month><year>2025</year><volume>1259</volume><fpage>405</fpage><lpage>421</lpage><pub-id pub-id-type="doi">10.3897/zookeys.1259.171008</pub-id></mixed-citation></tp:treatment-meta><tp:nomenclature><label>﻿</label><tp:taxon-name><object-id xmlns:xlink="http://www.w3.org/1999/xlink" content-type="arpha" xlink:type="simple">A97D579B-2ECB-53D6-A60A-AB7F6FE1C30E</object-id>
              <tp:taxon-name-part taxon-name-part-type="genus" reg="Psilogamasus">Psilogamasus</tp:taxon-name-part>
              <tp:taxon-name-part taxon-name-part-type="species" reg="decemtrichus">decemtrichus</tp:taxon-name-part>
              <object-id xmlns:xlink="http://www.w3.org/1999/xlink" content-type="zoobank" xlink:type="simple">https://zoobank.org/B627FA48-0110-410B-B562-379A6094572B</object-id>
            </tp:taxon-name><tp:taxon-authority>Ren &amp; Yi</tp:taxon-authority><tp:taxon-status xmlns:xlink="http://www.w3.org/1999/xlink" xlink:type="simple">sp. nov.</tp:taxon-status><xref ref-type="fig" rid="F6">Figs 6</xref><xref ref-type="fig" rid="F7">, 7</xref><xref ref-type="fig" rid="F8">, 8</xref></tp:nomenclature><tp:treatment-sec sec-type="diagnosis" id="SECID0EIZAE"><title>Diagnosis.</title><p><bold>Female.</bold> Podonotal and opisthonotal shields with 18 and ten pairs of setae, respectively; setae <italic>j1</italic> and <italic>r3</italic> simple; endogynium tongue-shaped with some small teeth on each side of the leading edge; setae <italic>ZV1</italic> and gland pores <italic>gv2</italic> present; opisthogastric shield with six pairs of setae; Peritrematal groove extending anteriorly to beyond coxa II; movable digit of chelicera with three teeth.</p></tp:treatment-sec><tp:treatment-sec sec-type="description" id="SECID0EYZAE"><title>Description.</title><p><bold>Female</bold> (<italic>N</italic> = 5). Idiosoma weakly sclerotized, length 428–468, width 259–278.</p><p><bold><italic>Dorsum</italic></bold> (Fig. <xref ref-type="fig" rid="F6">6A</xref>). Podonotal and opisthonotal shields separated and with rough reticulation. Podonotal region with 19 pairs of setae, of which 18 pairs on podonotal shield (seta <italic>r5</italic> on podonotal shield) and two pairs (setae <italic>r4</italic> and <italic>r6</italic>) off shield. Opisthonotal shield bearing ten pairs of setae. All dorsal setae smooth, setae <italic>z1</italic>, <italic>s6</italic>, <italic>r2, r4</italic>, <italic>r5</italic> and <italic>r6</italic> tiny. Lengths of dorsal setae: <italic>j1</italic> 28–30, <italic>j2</italic> 35–38, <italic>j3</italic> 47–49, <italic>j4</italic> 39–41, <italic>j5</italic> 47–49, <italic>j6</italic> 40–42, <italic>z1</italic> 7–8, <italic>z2</italic> 27–28, <italic>z4</italic> 47–50, <italic>z5</italic> 90–95, <italic>z6</italic> 57–62, <italic>s3</italic> 31–34, <italic>s4</italic> 58–61, <italic>s5</italic> 60–62, <italic>s6</italic> 15–17, <italic>r2</italic> 15–17, <italic>r3</italic> 159–165, <italic>r4</italic> 15–17, <italic>r5</italic> 16–17, <italic>r6</italic> 17–18, <italic>J1</italic> 50–54, <italic>J2</italic> 56–57, <italic>J3</italic> 63–65, <italic>J4</italic> 55–59, <italic>Z1</italic> 50–56, <italic>Z2</italic> 62–65, <italic>Z3</italic> 58–59, <italic>S1</italic> 48–52, <italic>S2</italic> 48–50, <italic>S3</italic> 58–60.</p><fig id="F6" position="float" orientation="portrait"><object-id xmlns:xlink="http://www.w3.org/1999/xlink" content-type="doi" xlink:type="simple">10.3897/zookeys.1259.171008.figure6</object-id><object-id xmlns:xlink="http://www.w3.org/1999/xlink" content-type="zenodo_dep_id" xlink:type="simple">17607270</object-id><object-id xmlns:xlink="http://www.w3.org/1999/xlink" content-type="arpha" xlink:type="simple">CDFAE6AE-740F-58B8-A3CC-65AE44C30E4B</object-id><label>Figure 6.</label><caption><p><italic><tp:taxon-name><tp:taxon-name-part taxon-name-part-type="genus" reg="Psilogamasus">Psilogamasus</tp:taxon-name-part> <tp:taxon-name-part taxon-name-part-type="species" reg="decemtrichus">decemtrichus</tp:taxon-name-part></tp:taxon-name></italic> Ren &amp; Yi, sp. nov., female. A. Dorsum; B. Venter.</p></caption><graphic xmlns:xlink="http://www.w3.org/1999/xlink" xlink:href="zookeys-1259-405_article-171008__-g006.jpg" position="float" orientation="portrait" xlink:type="simple" id="oo_1463242.jpg"><uri content-type="original_file" xlink:type="simple">https://binary.pensoft.net/fig/1463242</uri></graphic></fig><p><bold><italic>Venter</italic></bold> (Figs <xref ref-type="fig" rid="F6">6B</xref>, <xref ref-type="fig" rid="F7">7A</xref>). Tritosternum with two pilose laciniae (64–73) and a smooth base (24–29). Presternal platelets absent. Sternal shield without reticulation, bearing three pairs of setae (<italic>st1</italic>–<italic>st3</italic>), <italic>st1</italic> (66–72) longer than <italic>st2</italic> (58–64) and <italic>st3</italic> (46–50). Metasternal shields separated from sternal shield by medially arched groove, bearing setae <italic>st4</italic> (45–52). Epigynial shield bearing setae <italic>st5</italic> (35–37). Endogynium tongue-shaped with some small teeth on each side of the leading edge, and anterolaterally with two inner roller-shaped structures underneath metasternal shields, connected by a ribbon structure (Fig. <xref ref-type="fig" rid="F7">7A</xref>). Setae <italic>ZV1</italic> and gland pores <italic>gv2</italic> present. Opisthogastric shield reticulate, bearing six pairs of setae (<italic>JV1</italic>–<italic>JV4</italic>, <italic>ZV1</italic> and <italic>ZV2</italic>). Setae <italic>pa</italic> and <italic>po</italic> equal in length (17–23). Peritrematal groove length 356–379, extending anteriorly to level of coxa II. Opisthogastric soft cuticle with three pairs of setae. All ventral setae smooth. Lengths of setae on opisthogastric shield: <italic>JV1</italic> 42–45, <italic>JV2</italic> 46–49, <italic>JV3</italic> 52–56, <italic>JV4</italic> 47–48, <italic>ZV1</italic> 12–15, <italic>ZV2</italic> 45–48.</p><fig id="F7" position="float" orientation="portrait"><object-id xmlns:xlink="http://www.w3.org/1999/xlink" content-type="doi" xlink:type="simple">10.3897/zookeys.1259.171008.figure7</object-id><object-id xmlns:xlink="http://www.w3.org/1999/xlink" content-type="zenodo_dep_id" xlink:type="simple">17607272</object-id><object-id xmlns:xlink="http://www.w3.org/1999/xlink" content-type="arpha" xlink:type="simple">9B7523A1-25F6-598E-9B3F-5BDEDD467545</object-id><label>Figure 7.</label><caption><p><italic><tp:taxon-name><tp:taxon-name-part taxon-name-part-type="genus" reg="Psilogamasus">Psilogamasus</tp:taxon-name-part> <tp:taxon-name-part taxon-name-part-type="species" reg="decemtrichus">decemtrichus</tp:taxon-name-part></tp:taxon-name></italic> Ren &amp; Yi, sp. nov., female. A. Endogynium; B. Chelicera; C. Subcapitulum; D. Gnathotectum; E. Trochanter, femur and genu of palp.</p></caption><graphic xmlns:xlink="http://www.w3.org/1999/xlink" xlink:href="zookeys-1259-405_article-171008__-g007.jpg" position="float" orientation="portrait" xlink:type="simple" id="oo_1463243.jpg"><uri content-type="original_file" xlink:type="simple">https://binary.pensoft.net/fig/1463243</uri></graphic></fig><p><bold><italic>Gnathosoma</italic></bold> (Fig. <xref ref-type="fig" rid="F7">7B–E</xref>). Movable digit of chelicera with three teeth, fixed digit with five teeth (Fig. <xref ref-type="fig" rid="F7">7B</xref>). Corniculus length 23–28, short and horn-shaped; deutosternal groove with ten denticulate rows. Setae <italic>h1</italic>–<italic>h3</italic> smooth, <italic>h1</italic> 25–5026, <italic>h2</italic> 21–23, <italic>h3</italic> 22–25 in length; <italic>pcx</italic> slightly pilose, 32–36 in length (Fig. <xref ref-type="fig" rid="F7">7C</xref>). Gnathotectum (Fig. <xref ref-type="fig" rid="F7">7D</xref>) with three prongs, central one bifid apically and lateral ones acuminate distally, emerging from nude base. Palp length 224–232; trochanter with two setae, <italic>v2</italic> slightly pilose; femur with five setae, of which <italic>al</italic> comblike, <italic>d3</italic> pilose; genu with six setae, of which <italic>al1</italic> and <italic>al2</italic> spatulate distally, remaining setae simple. Trochanter, femur and genu of palp as in Fig. <xref ref-type="fig" rid="F7">7E</xref>.</p><p><bold><italic>Legs</italic></bold> (Fig. <xref ref-type="fig" rid="F8">8</xref>). Lengths of legs I–IV: I 470–481, II 294–326, III 305–320, IV 465–485. Most leg setae smooth. Setae <italic>av1</italic> and <italic>pv1</italic> on tarsi II–IV spur-like. Setae <italic>pd2</italic> on tarsus IV, length 95–107, longer than all other setae.</p><fig id="F8" position="float" orientation="portrait"><object-id xmlns:xlink="http://www.w3.org/1999/xlink" content-type="doi" xlink:type="simple">10.3897/zookeys.1259.171008.figure8</object-id><object-id xmlns:xlink="http://www.w3.org/1999/xlink" content-type="zenodo_dep_id" xlink:type="simple">17607276</object-id><object-id xmlns:xlink="http://www.w3.org/1999/xlink" content-type="arpha" xlink:type="simple">85B8B0F1-77A2-5423-A579-702073002E7F</object-id><label>Figure 8.</label><caption><p><italic><tp:taxon-name><tp:taxon-name-part taxon-name-part-type="genus" reg="Psilogamasus">Psilogamasus</tp:taxon-name-part> <tp:taxon-name-part taxon-name-part-type="species" reg="decemtrichus">decemtrichus</tp:taxon-name-part></tp:taxon-name></italic> Ren &amp; Yi, sp. nov., female. A. Coxa–tibia of leg I; B. Leg II; C. Leg III; D. Leg IV.</p></caption><graphic xmlns:xlink="http://www.w3.org/1999/xlink" xlink:href="zookeys-1259-405_article-171008__-g008.jpg" position="float" orientation="portrait" xlink:type="simple" id="oo_1463244.jpg"><uri content-type="original_file" xlink:type="simple">https://binary.pensoft.net/fig/1463244</uri></graphic></fig></tp:treatment-sec><tp:treatment-sec sec-type="Other stages" id="SECID0EBDAG"><title>Other stages.</title><p>Unknown.</p></tp:treatment-sec><tp:treatment-sec sec-type="etymology" id="SECID0EGDAG"><title>Etymology.</title><p>The name of the species is derived from “ decem-”, meaning “ten”, and–trichus, meaning “setae”. It refers to the opisthonotal shield with ten pairs of setae in females, which is diagnostic for this species.</p></tp:treatment-sec><tp:treatment-sec sec-type="material" id="SECID0ELDAG"><title>Material examined.</title><p><bold><italic>Holotype</italic>.</bold> China • 1 ♀ (slide no. YN2022070601), Yunnan Province, Pu’er City, Jingdong Yi Autonomous County, Taizhong Town; <named-content xmlns:xlink="http://www.w3.org/1999/xlink" content-type="dwc:verbatimCoordinates" xlink:type="simple"><named-content content-type="geo-json" specific-use="{&#34;type&#34;:&#34;Point&#34;,&#34;coordinates&#34;:[101.023611,24.541111]}" id="NCID0EZDAG" xlink:type="simple">24°32'28"N, 101°1'25"E</named-content></named-content>; 2466 m a.s.l.; 6 Jun. 2022; collected from moss by Ye-Yi Shuai and Gui-Ming Mu. <bold><italic>Paratypes</italic>.</bold> China • 4 ♀ (YN2022070602–YN2022070605), the same data as the holotype.</p><p>The holotype and paratypes are deposited in the Institute of Entomology, Guizhou University, Guivang, China (<abbrev xmlns:xlink="http://www.w3.org/1999/xlink" xlink:title="Institute of Entomology, Guizhou University" id="ABBRID0EEEAG" xlink:type="simple">GUGC</abbrev>)</p></tp:treatment-sec><tp:treatment-sec sec-type="remarks" id="SECID0EIEAG"><title>Remarks.</title><p><italic><tp:taxon-name><tp:taxon-name-part taxon-name-part-type="genus" reg="Psilogamasus">Psilogamasus</tp:taxon-name-part> <tp:taxon-name-part taxon-name-part-type="species" reg="decemtrichus">decemtrichus</tp:taxon-name-part></tp:taxon-name></italic> Ren &amp; Yi, sp. nov. can be easy distinguished from other species of the genus due to the setal number on the opisthonotal shield, which bears ten pairs rather than five or six pairs, and the presence of setae <italic>r5</italic>, <italic>ZV1</italic> and gland pores <italic>gv2</italic>.</p></tp:treatment-sec></tp:taxon-treatment>
