# Supplementary material for: ﻿Three new species of Psilogamasus Athias-Henriot, 1969 (Acari, Parasitiformes, Parasitidae) from Southwest China
Source: Zookeys. 2025 Nov 12;1259:405–21. doi: 10.3897/zookeys.1259.171008 (PMC12631133; doi:10.3897/zookeys.1259.171008)
Supplement: XML Treatment for Psilogamasus bidens [file zookeys.1259.171008-treatment4.xml]

<!DOCTYPE tp:taxon-treatment
  PUBLIC "-//TaxonX//DTD Taxonomic Treatment Publishing DTD v0 20100105//EN" "tax-treatment-NSO.dtd">
<tp:taxon-treatment xmlns:tp="http://www.plazi.org/taxpub"><tp:treatment-meta><kwd-group><label>Taxon classification</label><kwd>
                <named-content content-type="kingdom">Animalia</named-content>
              </kwd><kwd>
                <named-content content-type="order">Mesostigmata</named-content>
              </kwd><kwd>
                <named-content content-type="family">Parasitidae</named-content>
              </kwd></kwd-group><mixed-citation publication-type="journal"><person-group><name><surname>Yao</surname><given-names>Mao-Yuan</given-names></name><name><surname>Chen</surname><given-names>Jian-Xin</given-names></name><name><surname>Wu</surname><given-names>You-Fang</given-names></name><name><surname>Ren</surname><given-names>Rong</given-names></name><name><surname>Yi</surname><given-names>Tian-Ci</given-names></name><name><surname>Jin</surname><given-names>Dao-Chao</given-names></name></person-group><article-title>﻿Three new species of <italic><tp:taxon-name><tp:taxon-name-part taxon-name-part-type="genus" reg="Psilogamasus">Psilogamasus</tp:taxon-name-part></tp:taxon-name></italic> Athias-Henriot, 1969 (<tp:taxon-name><tp:taxon-name-part taxon-name-part-type="subclass">Acari</tp:taxon-name-part></tp:taxon-name>, <tp:taxon-name><tp:taxon-name-part taxon-name-part-type="superorder">Parasitiformes</tp:taxon-name-part></tp:taxon-name>, <tp:taxon-name><tp:taxon-name-part taxon-name-part-type="family">Parasitidae</tp:taxon-name-part></tp:taxon-name>) from Southwest China</article-title><source>Zookeys</source><day>12</day><month>11</month><year>2025</year><volume>1259</volume><fpage>405</fpage><lpage>421</lpage><pub-id pub-id-type="doi">10.3897/zookeys.1259.171008</pub-id></mixed-citation></tp:treatment-meta><tp:nomenclature><label>﻿</label><tp:taxon-name><object-id xmlns:xlink="http://www.w3.org/1999/xlink" content-type="arpha" xlink:type="simple">D4648A97-3F9A-5169-98EB-E15206E1FF21</object-id>
              <tp:taxon-name-part taxon-name-part-type="genus" reg="Psilogamasus">Psilogamasus</tp:taxon-name-part>
              <tp:taxon-name-part taxon-name-part-type="species" reg="bidens">bidens</tp:taxon-name-part>
              <object-id xmlns:xlink="http://www.w3.org/1999/xlink" content-type="zoobank" xlink:type="simple">https://zoobank.org/769DEA9D-2AD9-4DCC-80D6-3FEF7C974193</object-id>
            </tp:taxon-name><tp:taxon-authority>Ren &amp; Yi</tp:taxon-authority><tp:taxon-status xmlns:xlink="http://www.w3.org/1999/xlink" xlink:type="simple">sp. nov.</tp:taxon-status><xref ref-type="fig" rid="F9">Figs 9</xref><xref ref-type="fig" rid="F10">, 10</xref><xref ref-type="fig" rid="F11">, 11</xref></tp:nomenclature><tp:treatment-sec sec-type="diagnosis" id="SECID0EVGAG"><title>Diagnosis.</title><p><bold>Female.</bold> Podonotal and opisthonotal shields with 18 and five pairs of setae, respectively; setae <italic>j1</italic> and <italic>r3</italic> slightly pilose; endogynium tongue-shaped with some small teeth on each side of the leading edge; opisthogastric shield bearing six pairs of setae; setae <italic>ZV1</italic> and gland pores <italic>gv2</italic> absent; Peritrematal groove extending anteriorly to beyond coxa II; movable digit of chelicera with four teeth.</p></tp:treatment-sec><tp:treatment-sec sec-type="description" id="SECID0EFHAG"><title>Description.</title><p><bold>Female</bold> (<italic>N</italic> = 4). Idiosoma weakly sclerotized, length 575–668, width 408–425.</p><p><bold><italic>Dorsum</italic></bold> (Fig. <xref ref-type="fig" rid="F9">9A</xref>). Podonotal and opisthonotal shields separated and with reticulation. Podonotal region with 19 pairs of setae, of which 18 pairs are on podonotal shield and a pair (seta <italic>r6</italic>) is off shield. Opisthonotal shield bearing five pairs of setae. Seta <italic>J4</italic> off shield. Setae <italic>j1</italic> and <italic>r3</italic> slightly pilose, <italic>j2</italic>, <italic>z1</italic>, <italic>z2</italic>, <italic>r2, r4</italic> and <italic>r6</italic> tiny. Lengths of dorsal setae: <italic>j1</italic> 50–55, <italic>j2</italic> 8–11, <italic>j3</italic> 42–46, <italic>j4</italic> 48–52, <italic>j5</italic> 53–55, <italic>j6</italic> 53–58, <italic>z1</italic> 13–18, <italic>z2</italic> 9–13, <italic>z4</italic> 47–50, <italic>z5</italic> 67–72, <italic>z6</italic> 63–65, <italic>s3</italic> 34–38, <italic>s4</italic> 53–56, <italic>s5</italic> 56–62, <italic>s6</italic> 16–20, <italic>r2</italic> 13–18, <italic>r3</italic> 113–121, <italic>r4</italic> 10–13, <italic>J1</italic> 66–70, <italic>J2</italic> 75–80, <italic>J3</italic> 77–82, <italic>J4</italic> 45–50, <italic>Z1</italic> 65–70, <italic>Z2</italic> 61–65.</p><fig id="F9" position="float" orientation="portrait"><object-id xmlns:xlink="http://www.w3.org/1999/xlink" content-type="doi" xlink:type="simple">10.3897/zookeys.1259.171008.figure9</object-id><object-id xmlns:xlink="http://www.w3.org/1999/xlink" content-type="zenodo_dep_id" xlink:type="simple">17607280</object-id><object-id xmlns:xlink="http://www.w3.org/1999/xlink" content-type="arpha" xlink:type="simple">34BB59DE-C0ED-5E75-9778-EEC7C9486D39</object-id><label>Figure 9.</label><caption><p><italic><tp:taxon-name><tp:taxon-name-part taxon-name-part-type="genus" reg="Psilogamasus">Psilogamasus</tp:taxon-name-part> <tp:taxon-name-part taxon-name-part-type="species" reg="bidens">bidens</tp:taxon-name-part></tp:taxon-name></italic> Ren &amp; Yi, sp. nov., female. A. Dorsum; B. Venter.</p></caption><graphic xmlns:xlink="http://www.w3.org/1999/xlink" xlink:href="zookeys-1259-405_article-171008__-g009.jpg" position="float" orientation="portrait" xlink:type="simple" id="oo_1463245.jpg"><uri content-type="original_file" xlink:type="simple">https://binary.pensoft.net/fig/1463245</uri></graphic></fig><p><bold><italic>Venter</italic></bold> (Figs <xref ref-type="fig" rid="F9">9B</xref>, <xref ref-type="fig" rid="F10">10A</xref>). Tritosternum with two pilose laciniae and a smooth base. Pair of small presternal platelets present. Sternal shield with reticulation, bearing three pairs of setae (<italic>st1</italic>–<italic>st3</italic>), <italic>st1</italic> (42–46) longer than <italic>st2</italic> (34–37) and <italic>st3</italic> (33–37). Metasternal shields separated from sternal shield by medially arched groove, bearing setae <italic>st4</italic> (30–35). Epigynial shield bearing setae <italic>st5</italic> (37–43). Endogynium saccular, tongue-shaped in ventral view, with some small teeth on each side, and anterolaterally with two inner reniform structures (Fig. <xref ref-type="fig" rid="F10">10A</xref>). Setae <italic>ZV1</italic> and gland pores <italic>gv2</italic> absent. Opisthogastric shield reticulate, bearing six pairs of setae (<italic>JV1</italic>–<italic>JV4</italic>, <italic>ZV2</italic> and <italic>ZV3</italic>). Setae <italic>pa</italic> (22–25) and longer than <italic>po</italic> (15–17). Peritrematal groove length 178–188, extending to anterior level of coxa II. Peritrematal shield fused with podonotal shield anteriorly and separated at level of seta <italic>j2</italic>. Opisthogastric soft cuticle with two pairs of setae. All ventral setae smooth. Lengths of setae on opisthogastric shield: <italic>JV1</italic> 37–42, <italic>JV2</italic> 40–44, <italic>JV3</italic> 44–47, <italic>JV4</italic> 47–50, <italic>ZV2</italic> 47–51, <italic>ZV3</italic> 49–53.</p><fig id="F10" position="float" orientation="portrait"><object-id xmlns:xlink="http://www.w3.org/1999/xlink" content-type="doi" xlink:type="simple">10.3897/zookeys.1259.171008.figure10</object-id><object-id xmlns:xlink="http://www.w3.org/1999/xlink" content-type="zenodo_dep_id" xlink:type="simple">17607253</object-id><object-id xmlns:xlink="http://www.w3.org/1999/xlink" content-type="arpha" xlink:type="simple">BDE77EA0-D57B-5002-AC63-4D1B964A2407</object-id><label>Figure 10.</label><caption><p><italic><tp:taxon-name><tp:taxon-name-part taxon-name-part-type="genus" reg="Psilogamasus">Psilogamasus</tp:taxon-name-part> <tp:taxon-name-part taxon-name-part-type="species" reg="bidens">bidens</tp:taxon-name-part></tp:taxon-name></italic> Ren &amp; Yi, sp. nov., female. A. Endogynium; B. Gnathotectum; C. Subcapitulum; D. Chelicera; E. Trochanter, femur and genu of palp.</p></caption><graphic xmlns:xlink="http://www.w3.org/1999/xlink" xlink:href="zookeys-1259-405_article-171008__-g010.jpg" position="float" orientation="portrait" xlink:type="simple" id="oo_1463246.jpg"><uri content-type="original_file" xlink:type="simple">https://binary.pensoft.net/fig/1463246</uri></graphic></fig><p><bold><italic>Gnathosoma</italic></bold> (Fig. <xref ref-type="fig" rid="F10">10B–E</xref>). Gnathotectum (Fig. <xref ref-type="fig" rid="F2">2B</xref>) with three prongs, each apically bifid and emerging from nude base. Corniculus length 32–38, short and horn-shaped; deutosternal groove with ten denticulate rows. Setae <italic>h1</italic>–<italic>h3</italic> smooth, <italic>h1</italic> 52–58, <italic>h2</italic> 40–43, <italic>h3</italic> 57–63 in length; <italic>pcx</italic> pilose, 70–75 in length (Fig. <xref ref-type="fig" rid="F10">10C</xref>). Movable digit of chelicera with four teeth, fixed digit with five teeth (Fig. <xref ref-type="fig" rid="F10">10D</xref>). Palp trochanter bearing two setae, <italic>v2</italic> pilose; femur with five setae, of which <italic>al</italic> comblike; genu with six setae, of which <italic>al1</italic> and <italic>al2</italic> spatulate distally, remaining setae smooth. Trochanter, femur and genu of palp as in Fig. <xref ref-type="fig" rid="F10">10E</xref>.</p><p><bold><italic>Legs</italic></bold> (Fig. <xref ref-type="fig" rid="F11">11</xref>). Lengths of legs I–IV: I 783–850, II 518–576, III 508–580, IV 937–970. Most leg setae smooth and setae on femur IV, genu IV, tibia IV and tarsi IV usually longer than setae on other legs. Most setae on tarsi II and tarsi III slightly pinnate. Setae <italic>av1</italic> and <italic>pv1</italic> on tarsi II–IV spur-like.</p><fig id="F11" position="float" orientation="portrait"><object-id xmlns:xlink="http://www.w3.org/1999/xlink" content-type="doi" xlink:type="simple">10.3897/zookeys.1259.171008.figure11</object-id><object-id xmlns:xlink="http://www.w3.org/1999/xlink" content-type="zenodo_dep_id" xlink:type="simple">17607255</object-id><object-id xmlns:xlink="http://www.w3.org/1999/xlink" content-type="arpha" xlink:type="simple">B4132FA6-36E3-5A03-ACEF-F780620827AF</object-id><label>Figure 11.</label><caption><p><italic><tp:taxon-name><tp:taxon-name-part taxon-name-part-type="genus" reg="Psilogamasus">Psilogamasus</tp:taxon-name-part> <tp:taxon-name-part taxon-name-part-type="species" reg="bidens">bidens</tp:taxon-name-part></tp:taxon-name></italic> Ren &amp; Yi, sp. nov., female. A. Coxa–tibia of leg I; B. Leg II; C. Leg III; D. Leg IV.</p></caption><graphic xmlns:xlink="http://www.w3.org/1999/xlink" xlink:href="zookeys-1259-405_article-171008__-g011.jpg" position="float" orientation="portrait" xlink:type="simple" id="oo_1463247.jpg"><uri content-type="original_file" xlink:type="simple">https://binary.pensoft.net/fig/1463247</uri></graphic></fig></tp:treatment-sec><tp:treatment-sec sec-type="Other stages" id="SECID0EBQAG"><title>Other stages.</title><p>Unknown.</p></tp:treatment-sec><tp:treatment-sec sec-type="etymology" id="SECID0EGQAG"><title>Etymology.</title><p>This new species is named based on the three prongs of the gnathotectum, where each prong exhibits an apical bifurcation (<tp:taxon-name><tp:taxon-name-part taxon-name-part-type="genus" reg="Psilogamasus"/><tp:taxon-name-part taxon-name-part-type="species" reg="bidens">bidens</tp:taxon-name-part></tp:taxon-name>).</p></tp:treatment-sec><tp:treatment-sec sec-type="material" id="SECID0EVQAG"><title>Material examined.</title><p><bold><italic>Holotype</italic>.</bold> China • 1 ♀ (slide no. YN2024051601), Yunnan Province, Honghe Hani and Yi Autonomous Prefecture, Pingbian County, Daweishan National Nature Reserve; <named-content xmlns:xlink="http://www.w3.org/1999/xlink" content-type="dwc:verbatimCoordinates" xlink:type="simple"><named-content content-type="geo-json" specific-use="{&#34;type&#34;:&#34;Point&#34;,&#34;coordinates&#34;:[103.696389,22.913333]}" id="NCID0EDRAG" xlink:type="simple">22°54'48"N, 103°41'47"E</named-content></named-content>; 2038 m a.s.l.; 16 May, 2024; collected from decomposing leaves by Hu-Die He and Rong Ren. <bold><italic>Paratypes</italic>.</bold> China • 1 ♀ (YN2024051602), the same data as the holotype. China • 1 ♀ (YN2024052901), Yunnan Province, Baoshan City, Longyang District, Mangkuan Yi and Dai Ethnic Township, Gaoligong Mountain National Nature Reserve; <named-content xmlns:xlink="http://www.w3.org/1999/xlink" content-type="dwc:verbatimCoordinates" xlink:type="simple"><named-content content-type="geo-json" specific-use="{&#34;type&#34;:&#34;Point&#34;,&#34;coordinates&#34;:[98.771389,25.291111]}" id="NCID0EPRAG" xlink:type="simple">25°17'28"N, 98°46'17"E</named-content></named-content>; 2392 m a.s.l.; 29 May, 2024; collected from decomposing leaves by Hu-Die He and Rong Ren. China • 1 ♀ (YN2024051701), Yunnan Province, Honghe Hani and Yi Autonomous Prefecture, Mengzi City; <named-content xmlns:xlink="http://www.w3.org/1999/xlink" content-type="dwc:verbatimCoordinates" xlink:type="simple"><named-content content-type="geo-json" specific-use="{&#34;type&#34;:&#34;Point&#34;,&#34;coordinates&#34;:[103.381667,23.190278]}" id="NCID0EXRAG" xlink:type="simple">23°11'25"N, 103°22'54"E</named-content></named-content>; 1649 m a.s.l.; 17 May, 2024; collected from moss by Hu-Die He and Rong Ren.</p><p>The holotype and paratypes are deposited in the Institute of Entomology, Guizhou University, Guivang, China (<abbrev xmlns:xlink="http://www.w3.org/1999/xlink" xlink:title="Institute of Entomology, Guizhou University" id="ABBRID0E5RAG" xlink:type="simple">GUGC</abbrev>)</p></tp:treatment-sec><tp:treatment-sec sec-type="remarks" id="SECID0ECSAG"><title>Remarks.</title><p>The female of the newly described species is morphologically similar to <italic><tp:taxon-name><tp:taxon-name-part taxon-name-part-type="genus" reg="Psilogamasus">P.</tp:taxon-name-part> <tp:taxon-name-part taxon-name-part-type="species" reg="longascidiformis">longascidiformis</tp:taxon-name-part></tp:taxon-name></italic> in the setal number on the opisthonotal shield, dental number of the fixed digit on chelicera, and the endogynium with a tongue-shaped suck. However, the female <italic><tp:taxon-name><tp:taxon-name-part taxon-name-part-type="genus" reg="Psilogamasus">P.</tp:taxon-name-part> <tp:taxon-name-part taxon-name-part-type="species" reg="bidens">bidens</tp:taxon-name-part></tp:taxon-name></italic> Ren &amp; Yi, sp. nov. is different from <italic><tp:taxon-name><tp:taxon-name-part taxon-name-part-type="genus" reg="Psilogamasus">P.</tp:taxon-name-part> <tp:taxon-name-part taxon-name-part-type="species" reg="longascidiformis">longascidiformis</tp:taxon-name-part></tp:taxon-name></italic> as follows: (1) opisthogastric shield bearing six pairs of setae, vs. five pairs in the latter; (2) dorsal setae <italic>j1</italic> and <italic>r3</italic> pilose, vs. simple in the latter; (3) fixed digit of chelicera with four teeth, vs. three in the latter; and (4) setae <italic>j3</italic> about four times longer than <italic>j2</italic> in length, vs. equal in the latter.</p></tp:treatment-sec><tp:treatment-sec><!--Section generated to contain objects referenced in tp:taxon-treatment.--><fig id="F2" position="float" orientation="portrait"><object-id xmlns:xlink="http://www.w3.org/1999/xlink" content-type="doi" xlink:type="simple">10.3897/zookeys.1259.171008.figure2</object-id><object-id xmlns:xlink="http://www.w3.org/1999/xlink" content-type="zenodo_dep_id" xlink:type="simple">17607257</object-id><object-id xmlns:xlink="http://www.w3.org/1999/xlink" content-type="arpha" xlink:type="simple">F3D38E7B-34A3-512A-AF49-42DA66588B1C</object-id><label>Figure 2.</label><caption><p><italic><tp:taxon-name><tp:taxon-name-part taxon-name-part-type="genus" reg="Psilogamasus">Psilogamasus</tp:taxon-name-part> <tp:taxon-name-part taxon-name-part-type="species" reg="brachysaccatus">brachysaccatus</tp:taxon-name-part></tp:taxon-name></italic> Yao &amp; Jin, sp. nov., female. A. Endogynium; B. Gnathotectum; C. Chelicera; D. Subcapitulum; E. Trochanter, femur and genu of palp.</p></caption><graphic xmlns:xlink="http://www.w3.org/1999/xlink" xlink:href="zookeys-1259-405_article-171008__-g002.jpg" position="float" orientation="portrait" xlink:type="simple" id="oo_1463238.jpg"><uri content-type="original_file" xlink:type="simple">https://binary.pensoft.net/fig/1463238</uri></graphic></fig></tp:treatment-sec></tp:taxon-treatment>
